# Supplementary material for: Structural Analysis of Inhibitor Binding to the Feline Enteric Coronavirus (FECV) Main Protease
Source: Viruses. 2025 Nov 16;17(11):1506. doi: 10.3390/v17111506 (PMC12656910; doi:10.3390/v17111506)
Supplement: Supplementary file 1 [file viruses-17-01506-s001.zip]

Archive with 1 entries (1 files):
- viruses-3904506-supplementary.pdf
